# Supplementary material for: Detection of genome-wide copy number variations in two chicken lines divergently selected for abdominal fat content
Source: BMC Genomics. 2014 Jun 24;15:517. doi: 10.1186/1471-2164-15-517 (PMC4092215; doi:10.1186/1471-2164-15-517)
Supplement: Supplementary file 4 — Additional file 4: Table S4: Summary of chicken CNVRs identified in the current and previous studies. (XLS 53 KB) [file 12864_2013_6209_MOESM4_ESM.xls]

## Sheet: Sheet1
Additional file 4: Table S4 Summary of chicken CNVRs identified in the current and previous studies
No.	References	Chromosome	Start (bp)	End (bp)	Length (bp)
1	Lean line in the current study in the current study	1	9902414	10143550	241136
1	Crooijmans et al., 2013 [48]	1	9836663	10016939	180276
2	Lean line in the current study in the current study	1	12302872	12328332	25460
2	Crooijmans et al., 2013 [48]	1	12271138	12336452	65314
3	Lean line in the current study	1	13624022	13885922	261900
3	Jia et al., 2012 [49]	1	13706180	13756204	50024
4	Lean line in the current study in the current study	1	18779056	19149987	370931
4	Crooijmans et al., 2013 [48]	1	18720695	19095676	374981
5	Lean line in the current study	1	23967005	24299339	332334
5	Wang et al., 2010 [46]	1	24045240	24092578	47338
6	Lean line in the current study in the current study	1	39118012	39288673	170661
6	Crooijmans et al., 2013 [48]	1	39134539	39169537	34998
7	Lean line in the current study in the current study	1	41520639	41553488	32849
7	Crooijmans et al., 2013 [48]	1	41546455	41571033	24578
8	Lean line in the current study in the current study	1	41607141	41684034	76893
8	Crooijmans et al., 2013 [48]	1	41631591	41654437	22846
8	Jia et al., 2012 [49]	1	41649784	41701155	51371
9	Lean line in the current study in the current study	1	73356229	73632233	276004
9	Crooijmans et al., 2013 [48]	1	73534976	73606285	71309
10	Lean line in the current study in the current study	1	74753801	75062169	308368
10	Crooijmans et al., 2013 [48]	1	74574044	74784646	210602
11	Lean line in the current study in the current study	1	98463239	98595920	132681
11	Crooijmans et al., 2013 [48]	1	98425678	98450290	24612
12	Lean line in the current study in the current study	1	100994585	101305146	310561
12	Crooijmans et al., 2013 [48]	1	101045530	101077960	32430
12	Crooijmans et al., 2013 [48]	1	101130330	101145230	14900
13	Lean line in the current study in the current study	1	104313889	104597043	283154
13	Crooijmans et al., 2013 [48]	1	104376480	104503860	127380
13	Griffin et al., 2008 [62]	1	104475000	104505000	30000
14	Lean line in the current study in the current study	1	105192563	105502957	310394
14	Crooijmans et al., 2013 [48]	1	105353440	105394470	41030
14	Crooijmans et al., 2013 [48]	1	105438560	105464780	26220
15	Lean line in the current study in the current study	1	112610011	112791888	181877
15	Crooijmans et al., 2013 [48]	1	112612690	112644190	31500
16	Lean line in the current study in the current study	1	117435846	117602967	167121
16	Crooijmans et al., 2013 [48]	1	117519220	117551810	32590
16	Crooijmans et al., 2013 [48]	1	117561450	117784990	223540
16	Jia et al., 2012 [49]	1	117561395	117753394	191999
17	Lean line in the current study in the current study	1	129581080	129788620	207540
17	Crooijmans et al., 2013 [48]	1	129614960	129644270	29310
17	Crooijmans et al., 2013 [48]	1	129728310	129752790	24480
18	Lean line in the current study	1	136398212	136580716	182504
18	Jia et al., 2012 [49]	1	136466844	136494482	27638
19	Lean line in the current study in the current study	1	145904334	146209421	305087
19	Crooijmans et al., 2013 [48]	1	145892300	145919660	27360
20	Lean line in the current study in the current study	1	152977566	153253682	276116
20	Crooijmans et al., 2013 [48]	1	152966120	153002520	36400
20	Wang et al., 2012 [47]	1	152966119	152997967	31848
21	Lean line in the current study in the current study	1	170159714	170246386	86672
21	Crooijmans et al., 2013 [48]	1	170243110	170265120	22010
22	Lean line in the current study in the current study	1	181454454	181594142	139688
22	Crooijmans et al., 2013 [48]	1	181479530	181523600	44070
23	Lean line in the current study in the current study	1	190787586	190881855	94269
23	Crooijmans et al., 2013 [48]	1	190777640	190821760	44120
24	Lean line in the current study in the current study	1	191343856	191599062	255206
24	Crooijmans et al., 2013 [48]	1	191460760	191499080	38320
25	Lean line in the current study in the current study	2	7440778	7719067	278289
25	Crooijmans et al., 2013 [48]	2	7543226	7563046	19820
25	Crooijmans et al., 2013 [48]	2	7686170	7718274	32104
26	Lean line in the current study	2	9278763	9488806	210043
26	Jia et al., 2012 [49]	2	9278763	9550636	271873
27	Lean line in the current study	2	15177287	15373324	196037
27	Jia et al., 2012 [49]	2	15334188	15401467	67279
28	Lean line in the current study in the current study	2	27568774	27675976	107202
28	Crooijmans et al., 2013 [48]	2	27581820	27607692	25872
29	Lean line in the current study in the current study	2	53807784	53876105	68321
29	Crooijmans et al., 2013 [48]	2	53827173	53847119	19946
29	Wang et al., 2012 [47]	2	53827173	53844952	17779
30	Lean line in the current study	2	69907792	70108774	200982
30	Jia et al., 2012 [49]	2	69914298	70051197	136899
31	Lean line in the current study	2	74660442	74704556	44114
31	Jia et al., 2012 [49]	2	74660442	74704556	44114
32	Lean line in the current study in the current study	2	98567081	98774594	207513
32	Crooijmans et al., 2013 [48]	2	98703710	98727358	23648
32	Wang et al., 2012 [47]	2	98658797	98673755	14958
33	Lean line in the current study in the current study	2	99818321	100028816	210495
33	Crooijmans et al., 2013 [48]	2	99931714	99989385	57671
33	Jia et al., 2012 [49]	2	99968464	100028816	60352
34	Lean line in the current study	2	124061845	124377551	315706
34	Jia et al., 2012 [49]	2	124106492	124217184	110692
35	Lean line in the current study in the current study	2	136763211	136908143	144932
35	Crooijmans et al., 2013 [48]	2	136795480	136815320	19840
36	Lean line in the current study in the current study	2	154617579	154857617	240038
36	Crooijmans et al., 2013 [48]	2	154584370	154626710	42340
36	Crooijmans et al., 2013 [48]	2	154757680	154777350	19670
36	Wang et al., 2010 [46]	2	154562776	154862605	299829
37	Lean line in the current study in the current study	3	2378356	2467682	89326
37	Crooijmans et al., 2013 [48]	3	2205518	2558436	352918
38	Lean line in the current study in the current study	3	5446664	5672522	225858
38	Crooijmans et al., 2013 [48]	3	5389924	5760073	370149
39	Lean line in the current study in the current study	3	21836550	21889819	53269
39	Crooijmans et al., 2013 [48]	3	21850343	21863488	13145
40	Lean line in the current study in the current study	3	42726805	42828566	101761
40	Crooijmans et al., 2013 [48]	3	42754457	42779951	25494
41	Lean line in the current study in the current study	3	46604544	46671598	67054
41	Crooijmans et al., 2013 [48]	3	46632846	46651883	19037
42	Lean line in the current study in the current study	3	49789304	49834267	44963
42	Crooijmans et al., 2013 [48]	3	49801532	49827855	26323
43	Lean line in the current study	4	10512027	10545426	33399
43	Jia et al., 2012 [49]	4	10512027	10679679	167652
44	Lean line in the current study in the current study	4	18775026	18875393	100367
44	Crooijmans et al., 2013 [48]	4	18729039	18900155	171116
45	Lean line in the current study in the current study	4	19122628	19300081	177453
45	Crooijmans et al., 2013 [48]	4	19122874	19304633	181759
45	Wang et al., 2012 [47]	4	19183231	19196600	13369
46	Lean line in the current study	4	22033253	22209947	176694
46	Jia et al., 2012 [49]	4	22033253	22101523	68270
47	Lean line in the current study in the current study	4	25437136	26057981	620845
47	Crooijmans et al., 2013 [48]	4	25468575	25515934	47359
47	Crooijmans et al., 2013 [48]	4	25886970	25913196	26226
48	Lean line in the current study	4	62643736	62725093	81357
48	Jia et al., 2012 [49]	4	62643736	62672998	29262
49	Lean line in the current study	4	63185614	63369296	183682
49	Jia et al., 2012 [49]	4	63265445	63344405	78960
50	Lean line in the current study in the current study	4	75423444	75470799	47355
50	Crooijmans et al., 2013 [48]	4	75438724	75489816	51092
51	Lean line in the current study in the current study	5	11071466	11310951	239485
51	Crooijmans et al., 2013 [48]	5	11205748	11217805	12057
51	Jia et al., 2012 [49]	5	11034988	11261496	226508
52	Lean line in the current study in the current study	5	12088601	12210681	122080
52	Crooijmans et al., 2013 [48]	5	12077145	12093980	16835
53	Lean line in the current study in the current study	5	21591242	22284563	693321
53	Crooijmans et al., 2013 [48]	5	21798926	21820996	22070
53	Crooijmans et al., 2013 [48]	5	22118175	22202232	84057
53	Luo et al., 2013 [51]	5	22117506	22202790	85284
53	Wang et al., 2010 [46]	5	22120222	22212778	92556
53	Jia et al., 2012 [49]	5	22098190	22187113	88923
54	Lean line in the current study	5	47104753	47169889	65136
54	Jia et al., 2012 [49]	5	47161892	47266408	104516
55	Lean line in the current study	5	56579671	56669082	89411
55	Jia et al., 2012 [49]	5	56579671	56681950	102279
56	Lean line in the current study	5	59213644	59488578	274934
56	Wang et al., 2012 [47]	5	59312532	59402685	90153
57	Lean line in the current study in the current study	6	1518218	1592629	74411
57	Crooijmans et al., 2013 [48]	6	1500354	1603763	103409
58	Lean line in the current study in the current study	6	6937167	6979457	42290
58	Crooijmans et al., 2013 [48]	6	6946480	6965880	19400
59	Lean line in the current study in the current study	6	13573742	14067729	493987
59	Crooijmans et al., 2013 [48]	6	13969384	14032060	62676
59	Wang et al., 2010 [46]	6	13967981	14032670	64689
59	Jia et al., 2012 [49]	6	13984828	14030958	46130
60	Lean line in the current study in the current study	6	22220989	22416840	195851
60	Crooijmans et al., 2013 [48]	6	22220300	22252184	31884
61	Lean line in the current study in the current study	7	50841	168716	117875
61	Crooijmans et al., 2013 [48]	7	105884	143992	38108
62	Lean line in the current study in the current study	7	913973	956038	42065
62	Crooijmans et al., 2013 [48]	7	912792	945064	32272
63	Lean line in the current study in the current study	7	10814398	11106458	292060
63	Crooijmans et al., 2013 [48]	7	10807130	10837742	30612
63	Crooijmans et al., 2013 [48]	7	11006208	11024755	18547
64	Lean line in the current study	7	13707090	13824805	117715
64	Jia et al., 2012 [49]	7	13806042	13824805	18763
65	Lean line in the current study in the current study	7	34181822	34244599	62777
65	Crooijmans et al., 2013 [48]	7	34173814	34200585	26771
66	Lean line in the current study	8	5597	96007	90410
66	Wang et al., 2010 [46]	8	90173	700216	610043
66	Jia et al., 2012 [49]	8	61469	349220	287751
67	Lean line in the current study in the current study	8	8947944	9343232	395288
67	Crooijmans et al., 2013 [48]	8	8993826	9016017	22191
67	Crooijmans et al., 2013 [48]	8	9147194	9164344	17150
67	Crooijmans et al., 2013 [48]	8	9171041	9198887	27846
68	Lean line in the current study in the current study	8	11740653	11841126	100473
68	Crooijmans et al., 2013 [48]	8	11733383	11878409	145026
69	Lean line in the current study	8	18207485	18298238	90753
69	Jia et al., 2012 [49]	8	18236212	18259672	23460
70	Lean line in the current study in the current study	9	15270843	15340595	69752
70	Crooijmans et al., 2013 [48]	9	15333760	15345587	11827
71	Lean line in the current study in the current study	10	1166531	1526841	360310
71	Crooijmans et al., 2013 [48]	10	1215819	1236036	20217
71	Crooijmans et al., 2013 [48]	10	1372204	1384537	12333
71	Crooijmans et al., 2013 [48]	10	1421750	1457567	35817
71	Jia et al., 2012 [49]	10	1447166	1507730	60564
72	Lean line in the current study in the current study	10	7102154	7182285	80131
72	Crooijmans et al., 2013 [48]	10	7138655	7191196	52541
72	Jia et al., 2012 [49]	10	7064729	7220255	155526
73	Lean line in the current study in the current study	10	9965049	10080899	115850
73	Crooijmans et al., 2013 [48]	10	10064690	10104165	39475
73	Jia et al., 2012 [49]	10	9965049	9993876	28827
74	Lean line in the current study in the current study	10	10498692	10607832	109140
74	Crooijmans et al., 2013 [48]	10	10603435	10617167	13732
75	Lean line in the current study in the current study	10	21808414	22197374	388960
75	Crooijmans et al., 2013 [48]	10	22041229	22069248	28019
75	Crooijmans et al., 2013 [48]	10	22145212	22170305	25093
76	Lean line in the current study in the current study	11	2610515	2673670	63155
76	Crooijmans et al., 2013 [48]	11	2628018	2672655	44637
76	Wang et al., 2010 [46]	11	2670295	2685192	14897
77	Lean line in the current study in the current study	11	3196613	3453273	256660
77	Crooijmans et al., 2013 [48]	11	2678755	3243751	564996
78	Lean line in the current study in the current study	11	5956396	6107783	151387
78	Crooijmans et al., 2013 [48]	11	6017662	6026607	8945
79	Lean line in the current study in the current study	11	8353731	8817099	463368
79	Crooijmans et al., 2013 [48]	11	8808639	8832206	23567
79	Jia et al., 2012 [49]	11	8483587	8518792	35205
79	Jia et al., 2012 [49]	11	8750428	8778403	27975
80	Lean line in the current study	11	9967978	10655654	687676
80	Wang et al., 2012 [47]	11	10598864	10608346	9482
81	Lean line in the current study in the current study	12	1112437	1143728	31291
81	Crooijmans et al., 2013 [48]	12	1102174	1141429	39255
81	Wang et al., 2012 [47]	12	1110289	1138586	28297
81	Jia et al., 2012 [49]	12	1112437	1143728	31291
82	Lean line in the current study	12	12755100	12842081	86981
82	Jia et al., 2012 [49]	12	12755100	12842081	86981
83	Lean line in the current study in the current study	12	18216610	18311095	94485
83	Crooijmans et al., 2013 [48]	12	18229925	18242707	12782
84	Lean line in the current study in the current study	13	1424027	1450274	26247
84	Crooijmans et al., 2013 [48]	13	1330959	1591248	260289
85	Lean line in the current study	13	3888783	4017468	128685
85	Wang et al., 2012 [47]	13	3970499	3989934	19435
86	Lean line in the current study	13	7557113	7704321	147208
86	Jia et al., 2012 [49]	13	7633487	7656569	23082
87	Lean line in the current study in the current study	13	17007170	17132427	125257
87	Crooijmans et al., 2013 [48]	13	17044653	17068381	23728
88	Lean line in the current study in the current study	14	680920	802679	121759
88	Crooijmans et al., 2013 [48]	14	776500	794901	18401
89	Lean line in the current study in the current study	14	11836832	11992482	155650
89	Crooijmans et al., 2013 [48]	14	11976224	12003467	27243
90	Lean line in the current study in the current study	15	33266	103493	70227
90	Crooijmans et al., 2013 [48]	15	1	38885	38884
91	Lean line in the current study in the current study	15	2545552	2660058	114506
91	Crooijmans et al., 2013 [48]	15	2553286	2602795	49509
91	Wang et al., 2010 [46]	15	2637840	2837752	199912
92	Lean line in the current study in the current study	15	11251840	11397795	145955
92	Crooijmans et al., 2013 [48]	15	11261122	11312488	51366
92	Jia et al., 2012 [49]	15	11272662	11311835	39173
93	Lean line in the current study	17	7681333	7789143	107810
93	Jia et al., 2012 [49]	17	7681333	7789143	107810
94	Lean line in the current study	17	8574886	8624674	49788
94	Jia et al., 2012 [49]	17	8589422	8613167	23745
95	Lean line in the current study	17	11092462	11179187	86725
95	Wang et al., 2012 [47]	17	11070879	11180038	109159
96	Lean line in the current study in the current study	18	240840	560175	319335
96	Crooijmans et al., 2013 [48]	18	372390	400489	28099
96	Crooijmans et al., 2013 [48]	18	428697	461493	32796
96	Jia et al., 2012 [49]	18	365479	376631	11152
97	Lean line in the current study	18	9983890	10015444	31554
97	Jia et al., 2012 [49]	18	9973710	10015444	41734
98	Lean line in the current study in the current study	20	23827	43541	19714
98	Crooijmans et al., 2013 [48]	20	3376	315909	312533
99	Lean line in the current study in the current study	20	4117125	4210499	93374
99	Crooijmans et al., 2013 [48]	20	4150615	4191693	41078
99	Wang et al., 2010 [46]	20	4145288	4167847	22559
100	Lean line in the current study in the current study	21	6820475	6957264	136789
100	Crooijmans et al., 2013 [48]	21	6529273	6958929	429656
100	Crooijmans et al., 2013 [48]	21	6790062	6847872	57810
100	Wang et al., 2012 [47]	21	6922794	6934412	11618
101	Lean line in the current study in the current study	22	2769433	2875448	106015
101	Crooijmans et al., 2013 [48]	22	2821270	2841683	20413
102	Lean line in the current study in the current study	23	5969043	6038354	69311
102	Crooijmans et al., 2013 [48]	23	5943950	5981063	37113
102	Wang et al., 2010 [46]	23	5280176	6040174	759998
103	Lean line in the current study in the current study	24	6349575	6399526	49951
103	Crooijmans et al., 2013 [48]	24	6107401	6398041	290640
104	Lean line in the current study in the current study	25	22533	56476	33943
104	Crooijmans et al., 2013 [48]	25	3297	1133450	1130153
104	Wang et al., 2010 [46]	25	52	2030116	2030064
105	Lean line in the current study in the current study	25	126676	179145	52469
105	Crooijmans et al., 2013 [48]	25	3297	1133450	1130153
105	Wang et al., 2010 [46]	25	52	2030116	2030064
106	Lean line in the current study in the current study	25	1014880	1143457	128577
106	Crooijmans et al., 2013 [48]	25	3297	1133450	1130153
106	Wang et al., 2010 [46]	25	52	2030116	2030064
106	Jia et al., 2012 [49]	25	1141355	1163379	22024
107	Lean line in the current study in the current study	25	1333553	1351933	18380
107	Crooijmans et al., 2013 [48]	25	1119317	2026591	907274
107	Wang et al., 2010 [46]	25	52	2030116	2030064
108	Lean line in the current study	26	311267	433893	122626
108	Jia et al., 2012 [49]	26	400508	418099	17591
109	Lean line in the current study in the current study	26	2096975	2288880	191905
109	Crooijmans et al., 2013 [48]	26	2139256	2175779	36523
110	Lean line in the current study in the current study	27	3563	62686	59123
110	Crooijmans et al., 2013 [48]	27	1132	168009	166877
110	Griffin et al., 2008 [62]	27	30000	930000	900000
111	Lean line in the current study in the current study	27	792205	911870	119665
111	Crooijmans et al., 2013 [48]	27	417535	823954	406419
111	Crooijmans et al., 2013 [48]	27	732929	816806	83877
111	Griffin et al., 2008 [62]	27	30000	930000	900000
111	Wang et al., 2012 [47]	27	182014	831132	649118
112	Lean line in the current study in the current study	Z	30248955	31181093	932138
112	Crooijmans et al., 2013 [48]	Z	30681123	30726789	45666
112	Crooijmans et al., 2013 [48]	Z	30935383	30973298	37915
113	Lean line in the current study in the current study	Z	54829663	55093728	264065
113	Crooijmans et al., 2013 [48]	Z	54901177	54916797	15620
114	Lean line in the current study in the current study	Z	56986178	57301771	315593
114	Crooijmans et al., 2013 [48]	Z	57279704	57289874	10170
115	Lean line in the current study in the current study	Z	59994286	60259891	265605
115	Crooijmans et al., 2013 [48]	Z	60226943	60262458	35515
116	Fat line in the current study	1	1464907	1566478	101571
116	Crooijmans et al., 2013 [48]	1	1507676	1534893	27217
117	Fat line in the current study	1	2583691	2689014	105323
117	Crooijmans et al., 2013 [48]	1	2618875	2681697	62822
118	Fat line in the current study	1	2769500	2900935	131435
118	Jia et al., 2012 [49]	1	2881996	2927785	45789
119	Fat line in the current study	1	13633539	13877249	243710
119	Jia et al., 2012 [49]	1	13706180	13756204	50024
120	Fat line in the current study	1	18444585	19186283	741698
120	Crooijmans et al., 2013 [48]	1	18720695	19095676	374981
121	Fat line in the current study	1	41181878	41447937	266059
121	Crooijmans et al., 2013 [48]	1	41255693	41283868	28175
121	Crooijmans et al., 2013 [48]	1	41444861	41495780	50919
122	Fat line in the current study	1	50632934	50714720	81786
122	Crooijmans et al., 2013 [48]	1	50686041	50705536	19495
123	Fat line in the current study	1	67413843	67488278	74435
123	Crooijmans et al., 2013 [48]	1	67445541	67487658	42117
123	Jia et al., 2012 [49]	1	67377233	67446511	69278
124	Fat line in the current study	1	73452365	73632233	179868
124	Crooijmans et al., 2013 [48]	1	73534976	73606285	71309
125	Fat line in the current study	1	105458422	105534119	75697
125	Crooijmans et al., 2013 [48]	1	105438560	105464780	26220
126	Fat line in the current study	1	150876580	151225096	348516
126	Crooijmans et al., 2013 [48]	1	150974610	150986800	12190
126	Wang et al., 2012 [47]	1	150992176	151013594	21418
127	Fat line in the current study	1	152688614	153253682	565068
127	Crooijmans et al., 2013 [48]	1	152966120	153002520	36400
127	Wang et al., 2012 [47]	1	152966119	152997967	31848
128	Fat line in the current study	2	11806317	12540390	734073
128	Crooijmans et al., 2013 [48]	2	11909738	11956405	46667
128	Wang et al., 2012 [47]	2	11851288	11862463	11175
128	Wang et al., 2012 [47]	2	12385227	12407681	22454
129	Fat line in the current study	2	18269812	18962790	692978
129	Crooijmans et al., 2013 [48]	2	18644014	18676139	32125
130	Fat line in the current study	2	23409107	23447146	38039
130	Crooijmans et al., 2013 [48]	2	23404586	23421567	16981
131	Fat line in the current study	2	24584605	24990847	406242
131	Crooijmans et al., 2013 [48]	2	24695436	24710720	15284
131	Crooijmans et al., 2013 [48]	2	24724743	24777377	52634
132	Fat line in the current study	2	53807784	53903578	95794
132	Crooijmans et al., 2013 [48]	2	53827173	53847119	19946
132	Wang et al., 2012 [47]	2	53827173	53844952	17779
133	Fat line in the current study	2	62053255	62149156	95901
133	Crooijmans et al., 2013 [48]	2	62117420	62153991	36571
134	Fat line in the current study	2	124150699	124821424	670725
134	Crooijmans et al., 2013 [48]	2	124712030	124738110	26080
134	Jia et al., 2012 [49]	2	124106492	124217184	110692
135	Fat line in the current study	2	137808929	137874455	65526
135	Crooijmans et al., 2013 [48]	2	137828310	137843290	14980
136	Fat line in the current study	2	147326101	147576361	250260
136	Jia et al., 2012 [49]	2	147461841	147611986	150145
137	Fat line in the current study	3	46327258	46386338	59080
137	Crooijmans et al., 2013 [48]	3	46344202	46377095	32893
138	Fat line in the current study	3	46604544	46701497	96953
138	Crooijmans et al., 2013 [48]	3	46632846	46651883	19037
138	Crooijmans et al., 2013 [48]	3	46688926	46708934	20008
139	Fat line in the current study	3	49355005	49546491	191486
139	Wang et al., 2010 [46]	3	49362715	49375441	12726
140	Fat line in the current study	4	18727558	19300081	572523
140	Crooijmans et al., 2013 [48]	4	18729039	18900155	171116
140	Crooijmans et al., 2013 [48]	4	19122874	19304633	181759
140	Wang et al., 2012 [47]	4	19183231	19196600	13369
141	Fat line in the current study	4	22055572	22101523	45951
141	Jia et al., 2012 [49]	4	22033253	22101523	68270
142	Fat line in the current study	4	23953310	24205318	252008
142	Jia et al., 2012 [49]	4	23953310	24040858	87548
143	Fat line in the current study	4	25792386	26085937	293551
143	Crooijmans et al., 2013 [48]	4	25886970	25913196	26226
144	Fat line in the current study	4	44431071	44573478	142407
144	Jia et al., 2012 [49]	4	44524767	44573478	48711
145	Fat line in the current study	4	60832038	61254575	422537
145	Crooijmans et al., 2013 [48]	4	61224360	61248590	24230
146	Fat line in the current study	4	63334389	63481290	146901
146	Jia et al., 2012 [49]	4	63265445	63344405	78960
147	Fat line in the current study	4	64259257	64346450	87193
147	Crooijmans et al., 2013 [48]	4	64328313	64355632	27319
148	Fat line in the current study	4	64645582	64915020	269438
148	Crooijmans et al., 2013 [48]	4	64627584	64670442	42858
149	Fat line in the current study	4	65513802	66055249	541447
149	Wang et al., 2012 [47]	4	65809599	65819242	9643
150	Fat line in the current study	4	69473528	69588750	115222
150	Jia et al., 2012 [49]	4	69571160	69643295	72135
151	Fat line in the current study	4	72018808	72122237	103429
151	Crooijmans et al., 2013 [48]	4	72049047	72058690	9643
152	Fat line in the current study	4	72903667	74346663	1442996
152	Crooijmans et al., 2013 [48]	4	74195049	74216314	21265
153	Fat line in the current study	5	12088601	12756196	667595
153	Crooijmans et al., 2013 [48]	5	12077145	12093980	16835
154	Fat line in the current study	5	39077662	39524853	447191
154	Crooijmans et al., 2013 [48]	5	39386754	39413918	27164
155	Fat line in the current study	6	22828584	23201253	372669
155	Crooijmans et al., 2013 [48]	6	23183763	23203586	19823
156	Fat line in the current study	8	5597	651415	645818
156	Wang et al., 2010 [46]	8	90173	700216	610043
156	Jia et al., 2012 [49]	8	61469	349220	287751
157	Fat line in the current study	9	12839846	12921387	81541
157	Jia et al., 2012 [49]	9	12801973	12896608	94635
158	Fat line in the current study	9	23496401	23551071	54670
158	Crooijmans et al., 2013 [48]	9	23467378	23502940	35562
159	Fat line in the current study	10	6806958	6982589	175631
159	Crooijmans et al., 2013 [48]	10	6844846	6866125	21279
159	Luo et al., 2013 [51]	10	6842856	6867633	24777
160	Fat line in the current study	10	9367350	9688108	320758
160	Crooijmans et al., 2013 [48]	10	9451014	9462365	11351
160	Crooijmans et al., 2013 [48]	10	9469160	9516795	47635
160	Jia et al., 2012 [49]	10	9480704	9551012	70308
161	Fat line in the current study	10	10607832	10690471	82639
161	Crooijmans et al., 2013 [48]	10	10603435	10617167	13732
162	Fat line in the current study	10	21991204	22197374	206170
162	Crooijmans et al., 2013 [48]	10	22041229	22069248	28019
162	Crooijmans et al., 2013 [48]	10	22145212	22170305	25093
163	Fat line in the current study	11	3196613	3352571	155958
163	Crooijmans et al., 2013 [48]	11	2678755	3243751	564996
164	Fat line in the current study	11	14819127	14934095	114968
164	Crooijmans et al., 2013 [48]	11	14891335	14909775	18440
164	Wang et al., 2012 [47]	11	14897605	14917558	19953
165	Fat line in the current study	12	12697362	12842081	144719
165	Jia et al., 2012 [49]	12	12755100	12842081	86981
166	Fat line in the current study	12	13729306	13843030	113724
166	Crooijmans et al., 2013 [48]	12	13834294	13864648	30354
167	Fat line in the current study	12	15104701	15152357	47656
167	Jia et al., 2012 [49]	12	15116991	15136492	19501
168	Fat line in the current study	13	1344556	1533552	188996
168	Crooijmans et al., 2013 [48]	13	1330959	1591248	260289
169	Fat line in the current study	17	6742435	6827479	85044
169	Crooijmans et al., 2013 [48]	17	6794389	6819630	25241
170	Fat line in the current study	17	11092462	11179187	86725
170	Wang et al., 2012 [47]	17	11070879	11180038	109159
171	Fat line in the current study	18	365479	406185	40706
171	Crooijmans et al., 2013 [48]	18	372390	400489	28099
171	Jia et al., 2012 [49]	18	365479	376631	11152
172	Fat line in the current study	18	456791	482375	25584
172	Crooijmans et al., 2013 [48]	18	428697	461493	32796
173	Fat line in the current study	21	6833550	6886552	53002
173	Crooijmans et al., 2013 [48]	21	6529273	6958929	429656
173	Crooijmans et al., 2013 [48]	21	6790062	6847872	57810
174	Fat line in the current study	22	2809920	2875448	65528
174	Crooijmans et al., 2013 [48]	22	2821270	2841683	20413
175	Fat line in the current study	22	3892168	3934387	42219
175	Crooijmans et al., 2013 [48]	22	3766638	3935348	168710
175	Wang et al., 2010 [46]	22	3830419	3935246	104827
176	Fat line in the current study	25	683	152000	151317
176	Crooijmans et al., 2013 [48]	25	3297	1133450	1130153
176	Wang et al., 2010 [46]	25	52	2030116	2030064
177	Fat line in the current study	27	3563	24802	21239
177	Crooijmans et al., 2013 [48]	27	1132	168009	166877
178	Fat line in the current study	Z	9933957	10124452	190495
178	Crooijmans et al., 2013 [48]	Z	9971185	10140048	168863
178	Wang et al., 2010 [46]	Z	9965426	10157627	192201
178	Jia et al., 2012 [49]	Z	10049151	10484834	435683
179	Fat line in the current study	Z	30475720	30856682	380962
179	Crooijmans et al., 2013 [48]	Z	30681123	30726789	45666
180	Fat line in the current study	Z	62995000	63110556	115556
180	Crooijmans et al., 2013 [48]	Z	63049354	63056710	7356
181	Fat line in the current study	Z	72011220	72054550	43330
181	Crooijmans et al., 2013 [48]	Z	71978222	72068377	90155
181	Wang et al., 2010 [46]	Z	71975037	72117851	142814
